# Supplementary material for: Awareness Regarding Antimicrobial Resistance and Antibiotic Prescribing Behavior among Physicians: Results from a Nationwide Cross-Sectional Survey in India
Source: Antibiotics (Basel). 2023 Sep 29;12(10):1496. doi: 10.3390/antibiotics12101496 (PMC10604884; doi:10.3390/antibiotics12101496)
Supplement: Supplementary file 1 [file antibiotics-12-01496-s001.zip]

Archive with 1 entries (1 files):
- antibiotics-2604754-supplementary.pdf
